# Supplementary material for: Impacts of a DUF2207 Family Protein on Streptococcus mutans Stress Tolerance Responses and Biofilm Formation
Source: Microorganisms. 2023 Aug 1;11(8):1982. doi: 10.3390/microorganisms11081982 (PMC10457818; doi:10.3390/microorganisms11081982)
Supplement: Supplementary file 1 [file microorganisms-11-01982-s001.zip]

Archive with 1 entries (1 files):
- microorganisms-2521699-supplementary.pdf
